# Supplementary material for: Novel 2-alkythio-4-chloro-N-[imino(heteroaryl)methyl]benzenesulfonamide Derivatives: Synthesis, Molecular Structure, Anticancer Activity and Metabolic Stability
Source: Int J Mol Sci. 2023 Jun 5;24(11):9768. doi: 10.3390/ijms24119768 (PMC10253812; doi:10.3390/ijms24119768)
Supplement: Supplementary file 1 [file ijms-24-09768-s001.zip]

Archive with 1 entries (1 files):
- ijms-2415797-supplementary.pdf
